# Supplementary material for: Systemic risk spillover between the stock market and banking deposits: Evidence from a sustainability perspective in the South Asian countries
Source: PLoS One. 2024 Jul 8;19(7):e0288310. doi: 10.1371/journal.pone.0288310 (PMC11230558; doi:10.1371/journal.pone.0288310)
Supplement: S1 Dataset — (XLSX) [file pone.0288310.s001.xlsx]

## Sheet: deposits and Stocks data
years	India bank deposits	Nepal bank deposits	Pakistan bank deposits	Sri Lanka bank deposits	NIFTY 50	NEPSE	KSE 100	CSE
2001	47.7096	39.0079	26.6596	29.0298	1117.58	344.169	1331.53	455.38
2002	52.0445	38.7436	29.9672	29.2242	1045.48	225.2	1969.45	711.94
2003	52.2866	40.2938	32.2585	30.3122	1264.07	207.282	3483.91	1009.88
2004	53.759	41.6452	34.0543	31.7178	1750.25	219.912	5330.66	1368.89
2005	55.3487	41.7431	34.933	32.3534	2297.1	284.717	7851.85	2011.59
2006	58.7656	44.4927	33.6855	31.8008	3420.48	382.413	10638.3	2327.61
2007	60.6647	48.4749	36.1951	30.687	4680.65	672.672	12877.6	2652.54
2008	64.9768	53.0733	32.9043	27.0954	4198.83	866.35	11402.1	2261.29
2009	66.0417	66.9141	30.4646	29.3525	4183.45	646.859	7758.71	2415.66
2010	65.1187	61.1232	30.9591	29.2322	5462.09	451.961	10260.7	5147.71
2011	65.5716	64.0512	28.7898	31.1516	5319.93	352.491	11825.6	6899.1
2012	65.6282	65.6788	31.1713	30.6617	5410.56	388.3	14574.6	5366.19
2013	67.1214	71.9141	32.2039	32.8732	5908.09	549.117	21243	5920.23
2014	67.3353	72.8634	31.6303	34.2279	7453.5	882.114	29195.4	6658.52
2015	67.0562	80.8859	31.6148	38.1516	8298.82	1028.62	33465.3	7104.78
2016	69.7964	92.5362	34.2329	51.7959	8138.21	1548.54	37879.3	6358.04
2017	64.6547	87.8904	33.8702	55.3034	9661.42	1531.4	45135.9	6435.47
2018	63.6848	94.6573	34.1534	57.3972	10826.5	1260.27	42313.4	6226.45
2019	65.1638	95.5839	34.4251	59.6946	11535.4	1193.36	36090	5784.99
2020	74.9718	103.111	36.9067	52.4686	11150.5	1527.09	38080.3	5487.11

## Sheet: Descriptive Statistics
	INDIA_BANK_DEPOSITS	NEPAL_BANK_DEPOSITS	PAKISTAN_BANK_DEPOSITS	SRI_LANKA_BANK_DEPOSITS	NIFTY_50	NEPSE	KSE_100	CSE
Mean	62.385	65.2342	32.554	37.2265	5656.14	728.141	19135.4	4130.17
Median	65.0478	64.865	32.5814	31.7593	5365.24	597.988	12351.6	5256.95
Maximum	74.9718	103.111	36.9067	59.6946	11535.4	1548.54	45135.9	7104.78
Minimum	47.7096	38.7436	26.6596	27.0954	1045.48	207.282	1331.53	455.38
Std. Dev.	6.9174	21.5555	2.49735	11.0637	3419.03	470.722	14779.1	2371.21
Skewness	-0.557858	0.272798	-0.437579	1.08928	0.295816	0.600815	0.496419	-0.239836
Kurtosis	2.58084	1.74332	2.97198	2.45291	1.95363	1.95438	1.70627	1.40689
Jarque-Bera	1.18376	1.5641	0.638906	4.20451	1.20411	2.11437	2.21621	2.30673
Probability	0.553285	0.457467	0.726546	0.12218	0.547686	0.347433	0.330184	0.315573
Sum	1247.7	1304.68	651.08	744.531	113123	14562.8	382708	82603.4
Sum Sq. Dev.	909.158	8828.13	118.499	2325.71	222000000	4210011	4150000000	107000000
Observations	20	20	20	20	20	20	20	20

## Sheet: Covariance Matrix
	INDIA_BANK_DEPOSITS	NEPAL_BANK_DEPOSITS	PAKISTAN_BANK_DEPOSITS	SRI_LANKA_BANK_DEPOSITS	NIFTY_50	NEPSE	KSE_100	CSE
INDIA_BANK_DEPOSITS	1	0.825967	0.351893	0.458266	0.79291	0.698509	0.696647	0.815383
NEPAL_BANK_DEPOSITS	0.825967	1	0.369211	0.846492	0.967481	0.891233	0.930457	0.832941
PAKISTAN_BANK_DEPOSITS	0.351893	0.369211	1	0.51655	0.449476	0.497963	0.479871	0.154381
SRI_LANKA_BANK_DEPOSITS	0.458266	0.846492	0.51655	1	0.858585	0.8526	0.893873	0.571865
THAILAND_BANK_DEPOSITS	0.517167	0.772461	0.235548	0.689904	0.706367	0.662668	0.75601	0.601789
NIFTY_50	0.79291	0.967481	0.449476	0.858585	1	0.882563	0.947521	0.837298
NEPSE	0.698509	0.891233	0.497963	0.8526	0.882563	1	0.927716	0.639154
KSE_100	0.696647	0.930457	0.479871	0.893873	0.947521	0.927716	1	0.802682
CSE	0.815383	0.832941	0.154381	0.571865	0.837298	0.639154	0.802682	1
SET	0.73817	0.921799	0.418199	0.807644	0.930006	0.762954	0.91981	0.875724

## Sheet:  DCC GARCH India
years	Indian bank deposits	Nifty 50			Dependent Variable: IBD						Heteroskedasticity Test: ARCH						System: 2-Step DCC(1,1) Model with univariate GARCH fitted in the 1st step
2001	47.7096	1117.58			Method: Least Squares												Estimation Method: ARCH Maximum Likelihood (BFGS) - Two Step
2002	52.0445	1045.48			Date: 05/15/22 Time: 14:31						F-statistic	2.2843	Prob. F(1,17)		0.1491		Covariance specification: Dynamic Conditional Correlation with correlation targeting
2003	52.2866	1264.07			Sample: 2001 2020						Obs*R-squared	2.25062	Prob. Chi-Square(1)		0.1336		Date: 05/15/22 Time: 14:34
2004	53.759	1750.25			Included observations: 20												Sample: 2001 2020
2005	55.3487	2297.1															Included observations: 20
2006	58.7656	3420.48			Variable	Coefficient	Std. Error	t-Statistic	Prob.		Test Equation:						Total system (balanced) observations 40
2007	60.6647	4680.65									Dependent Variable: RESID^2						Bollerslev-Wooldridge robust standard errors & covariance for univariate fits
2008	64.9768	4198.83			C	53.3113	1.9076	27.9468	0		Method: Least Squares						Disturbance assumption: Multivariate Normal distribution
2009	66.0417	4183.45			N50	0.001604	0.000291	5.5208	0		Date: 05/15/22 Time: 14:33						Presample covariance: Unconditional
2010	65.1187	5462.09									Sample (adjusted): 2002 2020						Convergence achieved after 9 iterations
2011	65.5716	5319.93			R-squared	0.628707	Mean dependent var		62.385		Included observations: 19 after adjustments
2012	65.6282	5410.56			Adjusted R-squared	0.608079	S.D. dependent var		6.9174									Coefficient	Std. Error	z-Statistic	Prob.
2013	67.1214	5908.09			S.E. of regression	4.33054	Akaike info criterion		5.8639		Variable	Coefficient	Std. Error	t-Statistic	Prob.
2014	67.3353	7453.5			Sum squared resid	337.564	Schwarz criterion		5.96347								theta(1)	0.300188	0.167666	1.79039	0.0734
2015	67.0562	8298.82			Log likelihood	-56.639	Hannan-Quinn criter.		5.88334		C	9.94524	4.56257	2.17974	0.0436		theta(2)	0.614079	0.201537	3.04698	0.0023
2016	69.7964	8138.21			F-statistic	30.4792	Durbin-Watson stat		0.744951		RESID^2(-1)	0.290494	0.192204	1.51139	0.1491
2017	64.6547	9661.42			Prob(F-statistic)	3.1e-05											Log likelihood	-237.937	Schwarz criterion		25.4413
2018	63.6848	10826.5									R-squared	0.118454	Mean dependent var		14.8887		Avg. log likelihood	-5.94842	Hannan-Quinn criter.		25.0006
2019	65.1638	11535.4									Adjusted R-squared	0.066598	S.D. dependent var		14.3519		Akaike info criterion	24.8937
2020	74.9718	11150.5									S.E. of regression	13.8658	Akaike info criterion		8.19602
											Sum squared resid	3268.4	Schwarz criterion		8.29543		* Stability condition: theta(1) + theta(2) < 1 is met.
											Log likelihood	-75.8622	Hannan-Quinn criter.		8.21285
											F-statistic	2.2843	Durbin-Watson stat		1.31366
											Prob(F-statistic)	0.149055

## Sheet: DCC GARCH Nepal
years	Nepal bank deposits	NEPSE		Dependent Variable: NBD						Heteroskedasticity Test: ARCH						System: 2-Step DCC(1,1) Model with univariate GARCH fitted in the 1st step
2001	39.0079	344.169		Method: Least Squares												Estimation Method: ARCH Maximum Likelihood (BFGS) - Two Step
2002	38.7436	225.2		Date: 05/15/22 Time: 14:43						F-statistic	1.59145	Prob. F(1,17)		0.2242		Covariance specification: Dynamic Conditional Correlation with correlation targeting
2003	40.2938	207.282		Sample: 2001 2020						Obs*R-squared	1.62643	Prob. Chi-Square(1)		0.2022		Date: 05/15/22 Time: 14:44
2004	41.6452	219.912		Included observations: 20												Sample: 2001 2020
2005	41.7431	284.717														Included observations: 20
2006	44.4927	382.413		Variable	Coefficient	Std. Error	t-Statistic	Prob.		Test Equation:						Total system (balanced) observations 40
2007	48.4749	672.672								Dependent Variable: RESID^2						Bollerslev-Wooldridge robust standard errors & covariance for univariate fits
2008	53.0733	866.35		C	35.5176	4.21305	8.43038	0		Method: Least Squares						Disturbance assumption: Multivariate Normal distribution
2009	66.9141	646.859		NEPSE	0.040812	0.004895	8.33693	0		Date: 05/15/22 Time: 14:44						Presample covariance: Unconditional
2010	61.1232	451.961								Sample (adjusted): 2002 2020						Failure to improve Objective (non-zero gradients) after 16 iterations
2011	64.0512	352.491		R-squared	0.794296	Mean dependent var		65.2342		Included observations: 19 after adjustments
2012	65.6788	388.3		Adjusted R-squared	0.782868	S.D. dependent var		21.5555									Coefficient	Std. Error	z-Statistic	Prob.
2013	71.9141	549.117		S.E. of regression	10.0443	Akaike info criterion		7.54653		Variable	Coefficient	Std. Error	t-Statistic	Prob.
2014	72.8634	882.114		Sum squared resid	1815.98	Schwarz criterion		7.6461								theta(1)	0.745117	4.6e-07	1618696	0
2015	80.8859	1028.62		Log likelihood	-73.4653	Hannan-Quinn criter.		7.56596		C	61.8342	30.3374	2.03822	0.0574		theta(2)	-0.129202	7.02e-08	-1841367	0
2016	92.5362	1548.54		F-statistic	69.5044	Durbin-Watson stat		0.727296		RESID^2(-1)	0.296223	0.234813	1.26153	0.2242
2017	87.8904	1531.4		Prob(F-statistic)	0											Log likelihood	15237.8	Schwarz criterion		-1522.14
2018	94.6573	1260.27								R-squared	0.085601	Mean dependent var		89.7135		Avg. log likelihood	380.946	Hannan-Quinn criter.		-1522.58
2019	95.5839	1193.36								Adjusted R-squared	0.031813	S.D. dependent var		92.0706		Akaike info criterion	-1522.68
2020	103.111	1527.09								S.E. of regression	90.5942	Akaike info criterion		11.95
										Sum squared resid	139524	Schwarz criterion		12.0494		* Stability condition: theta(1) + theta(2) < 1 is met.
										Log likelihood	-111.525	Hannan-Quinn criter.		11.9668
										F-statistic	1.59145	Durbin-Watson stat		1.71548
										Prob(F-statistic)	0.224155

## Sheet: DCC GARCH Pakistan
years	Pakistan bank deposits	KSE 100		Dependent Variable: PBD						Heteroskedasticity Test: ARCH						System: 2-Step DCC(1,1) Model with univariate GARCH fitted in the 1st step
2001	26.6596	1331.53		Method: Least Squares												Estimation Method: ARCH Maximum Likelihood (BFGS) - Two Step
2002	29.9672	1969.45		Date: 05/15/22 Time: 14:50						F-statistic	0.209103	Prob. F(1,17)		0.6533		Covariance specification: Dynamic Conditional Correlation with correlation targeting
2003	32.2585	3483.91		Sample: 2001 2020						Obs*R-squared	0.230864	Prob. Chi-Square(1)		0.6309		Date: 05/15/22 Time: 14:51
2004	34.0543	5330.66		Included observations: 20												Sample: 2001 2020
2005	34.933	7851.85														Included observations: 20
2006	33.6855	10638.3		Variable	Coefficient	Std. Error	t-Statistic	Prob.		Test Equation:						Total system (balanced) observations 40
2007	36.1951	12877.6								Dependent Variable: RESID^2						Bollerslev-Wooldridge robust standard errors & covariance for univariate fits
2008	32.9043	11402.1		C	31.0023	0.836933	37.0428	0		Method: Least Squares						Disturbance assumption: Multivariate Normal distribution
2009	30.4646	7758.71		KSE	8.11e-05	3.49e-05	2.32056	0.0323		Date: 05/15/22 Time: 14:50						Presample covariance: Unconditional
2010	30.9591	10260.7								Sample (adjusted): 2002 2020						Failure to improve Objective (non-zero gradients) after 22 iterations
2011	28.7898	11825.6		R-squared	0.230276	Mean dependent var		32.554		Included observations: 19 after adjustments
2012	31.1713	14574.6		Adjusted R-squared	0.187514	S.D. dependent var		2.49735									Coefficient	Std. Error	z-Statistic	Prob.
2013	32.2039	21243		S.E. of regression	2.25106	Akaike info criterion		4.55532		Variable	Coefficient	Std. Error	t-Statistic	Prob.
2014	31.6303	29195.4		Sum squared resid	91.2111	Schwarz criterion		4.65489								theta(1)	0.725913	2.35e-05	30880.4	0
2015	31.6148	33465.3		Log likelihood	-43.5532	Hannan-Quinn criter.		4.57476		C	4.1429	1.3946	2.97067	0.0086		theta(2)	-0.186944	5.23e-06	-35711.4	0
2016	34.2329	37879.3		F-statistic	5.38501	Durbin-Watson stat		0.710964		RESID^2(-1)	-0.087812	0.192033	-0.457278	0.6533
2017	33.8702	45135.9		Prob(F-statistic)	0.032255											Log likelihood	-242.627	Schwarz criterion		25.9103
2018	34.1534	42313.4								R-squared	0.012151	Mean dependent var		3.75801		Avg. log likelihood	-6.06567	Hannan-Quinn criter.		25.4696
2019	34.4251	36090								Adjusted R-squared	-0.045958	S.D. dependent var		4.73926		Akaike info criterion	25.3627
2020	36.9067	38080.3								S.E. of regression	4.84694	Akaike info criterion		6.09387
										Sum squared resid	399.379	Schwarz criterion		6.19329		* Stability condition: theta(1) + theta(2) < 1 is met.
										Log likelihood	-55.8918	Hannan-Quinn criter.		6.1107
										F-statistic	0.209103	Durbin-Watson stat		1.89382
										Prob(F-statistic)	0.653261

## Sheet: DCC GARCH Sri Lanka
years	Sri Lankan bank deposits	CSE		Dependent Variable: CSE						Heteroskedasticity Test: ARCH						Estimation Method: ARCH Maximum Likelihood (BFGS) - Two Step
2001	29.0298	455.38		Method: Least Squares												Covariance specification: Dynamic Conditional Correlation with correlation targeting
2002	29.2242	711.94		Date: 05/15/22 Time: 14:55						F-statistic	5.10208	Prob. F(1,17)		0.0373		Date: 05/15/22 Time: 14:58
2003	30.3122	1009.88		Sample: 2001 2020						Obs*R-squared	4.38599	Prob. Chi-Square(1)		0.0362		Sample: 2001 2020
2004	31.7178	1368.89		Included observations: 20												Included observations: 20
2005	32.3534	2011.59														Total system (balanced) observations 40
2006	31.8008	2327.61		Variable	Coefficient	Std. Error	t-Statistic	Prob.		Test Equation:						Bollerslev-Wooldridge robust standard errors & covariance for univariate fits
2007	30.687	2652.54								Dependent Variable: RESID^2						Disturbance assumption: Multivariate Normal distribution
2008	27.0954	2261.29		C	-432.45	1606.12	-0.269251	0.7908		Method: Least Squares						Presample covariance: Unconditional
2009	29.3525	2415.66		SBD	122.564	41.4409	2.95755	0.0084		Date: 05/15/22 Time: 14:57						Convergence achieved after 20 iterations
2010	29.2322	5147.71								Sample (adjusted): 2002 2020
2011	31.1516	6899.1		R-squared	0.32703	Mean dependent var		4130.17		Included observations: 19 after adjustments							Coefficient	Std. Error	z-Statistic	Prob.
2012	30.6617	5366.19		Adjusted R-squared	0.289642	S.D. dependent var		2371.21
2013	32.8732	5920.23		S.E. of regression	1998.52	Akaike info criterion		18.1328		Variable	Coefficient	Std. Error	t-Statistic	Prob.		theta(1)	0.191274	0.122434	1.56226	0.1182
2014	34.2279	6658.52		Sum squared resid	71893215	Schwarz criterion		18.2324								theta(2)	-0.694423	0.579217	-1.1989	0.2306
2015	38.1516	7104.78		Log likelihood	-179.328	Hannan-Quinn criter.		18.1523		C	1603153	1080095	1.48427	0.156
2016	51.7959	6358.04		F-statistic	8.74709	Durbin-Watson stat		0.282298		RESID^2(-1)	0.478886	0.212011	2.25878	0.0373		Log likelihood	-232.464	Schwarz criterion		24.894
2017	55.3034	6435.47		Prob(F-statistic)	0.008428											Avg. log likelihood	-5.81159	Hannan-Quinn criter.		24.4533
2018	57.3972	6226.45								R-squared	0.230842	Mean dependent var		3408603		Akaike info criterion	24.3464
2019	59.6946	5784.99								Adjusted R-squared	0.185597	S.D. dependent var		3508796
2020	52.4686	5487.11								S.E. of regression	3166488	Akaike info criterion		32.8734		* Stability condition: theta(1) + theta(2) < 1 is met.
										Sum squared resid	170000000000000	Schwarz criterion		32.9729
										Log likelihood	-310.298	Hannan-Quinn criter.		32.8903
										F-statistic	5.10208	Durbin-Watson stat		1.88679
										Prob(F-statistic)	0.037327
